# Supplementary material for: Measuring the long arm of childhood in real-time: Epigenetic predictors of BMI and social determinants of health across childhood and adolescence
Source: bioRxiv. 2023 Jan 20:2023.01.20.524709. Preprint. [Version 1] doi: 10.1101/2023.01.20.524709 (PMC9882281; doi:10.1101/2023.01.20.524709)
Supplement: Supplement 2 [file media-2.xlsx]

## Sheet: Index
Table S1	Descriptive statistics.
Table S2	Cross-sectional associations of epignenetic-BMI with BMI.
Table S3	Results from within-person fixed effects regression model of epignenetic-BMI and BMI.
Table S4	Results from cross-lagged panel model of epignenetic-BMI and BMI.
Table S5	Results from biometric twin models of epignenetic-BMI and BMI.
Table S6	Results from polygenic score and epigenetic-BMI models.
Table S7	Socioeconomic status differences in epignenetic-BMI .
Table S8	Race/ethnic differences in epignenetic-BMI.
Table S9	Cross-sectional associations of epignenetic-BMI with BMI by race/ethnic subgroup.
Table S10	Results from within-person fixed effects regression model of epignenetic-BMI and socioeconomic status.
Table S11	Results from cross-lagged panel model of epignenetic-BMI and socioeconomic status.

## Sheet: Table S1
Table S1. Descriptive statistics.
		TT			FFCW 9			FFCW 15
Sample	n	M	SD	n	M	SD	n	M	SD
Body mass index CDC z-score	1364	0.4	1.34	1969	0.76	1.14	1973	0.73	1.01
Epigenetic-BMIa	1365	495.07	32.9	1969	577.59	38.2	1973	578.67	39.1
Socioeconomic status	1167	0.03	1.01	1969	-0.02	1.01	1973	0.03	1
Pubertal development	1325	2.61	0.92	1956	1.96	0.65	1970	3.02	0.72
Self-reported tobacco use	0.0919176	–	–	–	–	–	1969	0.06	0.25
DNAm-smoke	1365	-13.62	1.85	1969	-0.02	0.69	1973	0.04	0.69
Mother tobacco use pregnancy	–	–	–	1969	0.24	0.41	1973	0.24	0.41
a After exclusion of participants based on DNA-methylation preprocessing (TT n=44; FF n=71), technical replicates (TT n=15; FF n=217), and including repeated samples (TT only n= 182). Means of raw scores before residualizing for cell composition, array, slide, and batch. Scores were standardized (mean = 0, SD = 1) for analyses.							.

## Sheet: Table S2
Supplementary Table S2. Cross-sectional associations of epigenetic-BMI with BMI
	Texas Twins Project*					FFCWS Age 9					FFCWS Age 15
	b	lower bound	upper bound	p-value		b	lower bound	upper bound	p-value		b	lower bound	upper bound	p-value
Epignenetic-BMI	0.5	0.42	0.59	0		0.355195	0.307279	0.40311	0		0.407297	0.361268	0.453326	0
	b	lower bound	upper bound	p-value		b	lower bound	upper bound	p-value		b	lower bound	upper bound	p-value
Epignenetic-BMI	0.45	0.365	0.54	0		0.339033	0.290502	0.387562	0		0.400186	0.352958	0.447413	0
White	ref.					ref.					ref.
Black	0.215	0.141	0.289	0		0.35304	0.22843	0.549675	0.001		0.260553	0.142489	0.378617	0
Latinx	0.123	0.044	0.202	0.002		0.336924	0.197527	0.477649	0		0.157425	0.0252879	0.289563	0.02
Latinx-White	0.135	0.039	0.231	0.006		NA					NA
Asian	-0.062	-0.126	0.001	0.054		-0.10483	-0.41684	0.207179	0.51		-0.182683	-0.47604	0.110673	0.222
Multiracial	NA					0.173831	-0.0457594	0.393422	0.121		0.115158	-0.0929499	0.323266	0.278
	b	lower bound	upper bound	p-value		b	lower bound	upper bound	p-value		b	lower bound	upper bound	p-value
Epignenetic-BMI	0.524	0.399	0.649	0		0.32695	0.279704	0.374197	0		0.388156	0.341493	0.434819	0
White	ref.					ref.					ref.
Black	0.21	0.138	0.283	0		0.344875	0.223618	0.466131	0		0.236557	0.119968	0.353146	0
Latinx	0.127	0.051	0.203	0.001		0.328884	0.193241	0.464528	0		0.15679	0.0264926	0.287087	0.018
Latinx-White	0.127	0.033	0.221	0.008		NA					NA
Asian	-0.068	-0.132	-0.004	0.036		-0.0970583	-0.400651	0.206534	0.531		-0.153	-0.442375	0.136376	0.3
Multiracial	NA					0.123198	-0.0906743	0.33707	0.259		0.0787515	-0.126679	0.284182	0.452
Pubertal development	-0.101	-0.208	0.007	0.066		-0.348933	-0.413786	-0.284081	0		-0.267429	-0.337416	-0.197441	0
	b	lower bound	upper bound	p-value		b	lower bound	upper bound	p-value		b	lower bound	upper bound	p-value
Epignenetic-BMI	0.58	0.431	0.727	0		0.326993	0.279774	0.374211	0		0.38767	0.340986	0.434355	0
White	ref.					ref.					ref.
Black	0.214	0.142	0.286	0		0.339791	0.218034	0.461548	0		0.24759	0.129868	0.365312	0
Latinx	0.121	0.044	0.198	0.002		0.341624	0.204938	0.47831	0		0.172002	0.0404738	0.303531	0.01
Latinx-White	0.126	0.033	0.218	0.008		NA					NA
Asian	-0.068	-0.133	-0.006	0.032		-0.0843346	-0.38832	0.21965	0.586		-0.13721	-0.427471	0.153051	0.354
Multiracial	NA					0.115525	-0.0983438	0.329393	0.29		0.0845614	-0.121227	0.290349	0.42
Pubertal development	-0.063	-0.166	0.04	0.232		-0.347027	-0.411893	-0.28216	0		-0.267189	-0.337198	-0.197179	0
Self-reported tobacco	0.01	-0.129	0.149	0.891		NA					0.0081494	-0.194086	0.210385	0.937
DNAm-smoke	0.21	0.075	0.345	0.002		0.0631456	-0.004965	0.131256	0.069		-0.0308354	-0.0962696	0.0345987	0.355
Mother smoke pregnancy	NA					0.0740053	-0.0458496	0.19386	0.226		0.0861554	-0.0306968	0.203008	0.148
Standardized regression coefficients (r) and 95% confidence intervals (CIs) calculated by regressing BMI z-scores on DNAm-BMI (step 1), DNAm-BMI and race/ethnicity (Step 2), DNAm-BMI, race/ethnicity, and puberty (Step 3) DNAm-BMI, race/ethnicity, puberty, and tobacco (step 4)
* accounting for age, sex, and age by sex interaction on DNAm-BMI

## Sheet: Table S3
Supplementary Table S3. Results from within-person fixed effects models predicting BMI between age 9 and 15
	FFCWS
	b	lower bound	upper bound	p-value		R2 between	0.0153	ICC	0.814029
Epigenetic-BMI	0.0715163	0.0489526	0.09408	0		R2 between	0.1629	F-statistic p-value	0
	b	lower bound	upper bound	p-value		R2 between	0.0216	ICC	0.729639
Epigenetic-BMI	0.133881	0.0665193	0.201243	0		R2 between	0.1585	F-statistic p-value	0.0005
SES	-0.0130694	-0.168749	0.14261	0.869
Pubertal development	-0.0379708	-0.0829576	0.007016	0.098

## Sheet: Table S4
Supplementary Table S4. Results from random intercept cross lagged panel models predicting BMI and epigenetic-BMI between age 9 and 15
			Age 9 BMI
			b	lower bound	upper bound	p-value
		SES at birth	-0.0854042	-0.140821	-0.0299873	0.003
		White	ref
		Black	0.290449	0.149203	0.431694	0
		Latinx	0.366645	0.209433	0.523857	0
		Asian	-0.211561	-0.538051	0.114928	0.204
		Multiracial	0.149368	-0.0840137	0.382749	0.21
		Mother-smoke	-0.0003365	-0.133063	0.13239	0.996
		Sex at birth
			Age 9 Epigenetic-BMI
			b	lower bound	upper bound	p-value
		SES at birth	-0.13291	-0.181076	-0.0847441	0
		White	ref
		Black	-0.0657686	-0.188534	0.0569966	0.294
		Latinx	0.217314	0.080672	0.353956	0.002
		Asian	-0.225145	-0.508916	0.0586266	0.12
		Multiracial	0.0326828	-0.170163	0.235528	0.752
		Mother-smoke	-0.117406	-0.232766	-0.002046	0.046
		Sex at birth
			Age 15 BMI
			b	lower bound	upper bound	p-value
		Age 9 DNAm	0.0608153	0.0250758	0.0965547	0.001
		Age 9 BMI	0.68508	0.650662	0.716375	0
			Age 15 Epigenetic-BMI
			b	lower bound	upper bound	p-value
		Age 9 DNAm	0.606255	0.570139	0.64237	0
		Age 9 BMI	0.107387	0.0758203	0.138955	0

## Sheet: Table S5
Supplementary Table S5. Results from biometric twin models of epigenetic-BMI and BMI.
	Estimate	lower bound	upper bound	p-value
Epigenetic-BMI
h2	0.459	0.209	0.709	<0.001
c2	0.223	-0.041	0.488	0.098
e2	0.318	0.232	0.403	<0.001
BMI
h2	0.85	0.798	0.903	<0.001
c2	0	0	0	0.551
e2	0.15	0.097	0.202	<0.001
Epigenetic-BMI and BMI
rA	0.333	0.165	0.502	<0.001
rC	1	1	1	<0.001
rE	0.237	0.104	0.37	<0.001

## Sheet: Table S6
Supplementary Table S6. Results from polygenic score and epigenetic-BMI models
						Adjusted R2							Adjusted R2							Adjusted R2
	Texas Twins							FFCWS Age 9							FFCWS Age 15
	EA								EA			controls	0.0374			EA			controls	0.0382
	b	lower bound	upper bound	p-value	PGS-BMI	0.072		b	lower bound	upper bound	p-value	PGS-BMI	0.069		b	lower bound	upper bound	p-value	PGS-BMI	0.072
PGS-BMI	0.268	0.153	0.383	0				0.252577	0.116744	0.388411	0				0.286681	0.153628	0.419734	0
	b	lower bound	upper bound	p-value	PGS + Epignetic-BMI	0.181		b	lower bound	upper bound	p-value	PGS + Epignetic-BMI	0.1251		b	0.95	CI	p-value	PGS + Epignetic-BMI	0.2055
PGS-BMI	0.355	0.211	0.498	0				0.224071	0.0910592	0.357084	0.001				0.221964	0.0978071	0.34612	0
Epigenetic-BMI	0.23	0.113	0.346	0				0.250835	0.14202	0.359651	0				0.406095	0.305223	0.506967	0
	HA								AA			controls	0.0595			AA			controls	0.0531
	b	lower bound	upper bound	p-value	PGS-BMI	0.062		b	lower bound	upper bound	p-value	PGS-BMI	0.0733		b	lower bound	upper bound	p-value	PGS-BMI	0.0747
PGS-BMI	0.249	0.059	0.44	0.01				0.368178	0.134404	0.601953	0.002				0.384638	0.158213	0.611062	0.001
	b	lower bound	upper bound	p-value	PGS + Epignetic-BMI	0.404		b	lower bound	upper bound	p-value	PGS + Epignetic-BMI	0.1396		b	0.95	CI	p-value	PGS + Epignetic-BMI	0.1734
PGS-BMI	0.211	0.044	0.76	0.014				0.287236	0.0612226	0.513249	0.013				0.331397	0.117079	0.545714	0.002
Epigenetic-BMI	0.593	0.425	0.379	0				0.293641	0.212321	0.374961	0				0.363919	0.284998	0.442841	0
									HA			controls	0.0694			HA			controls	0.0206
								b	lower bound	upper bound	p-value	PGS-BMI	0.1121		b	lower bound	upper bound	p-value	PGS-BMI	0.0499
								0.368231	0.168141	0.56832	0				0.420002	0.209148	0.630856	0
								b	lower bound	upper bound	p-value	PGS + Epignetic-BMI	0.2355		b	0.95	CI	p-value	PGS + Epignetic-BMI	0.1916
								0.276048	0.0888093	0.463286	0.004				0.32683	0.127462	0.526198	0.001
								0.396796	0.292545	0.501046	0				0.34872	0.248941	0.448499	0

## Sheet: Table S7
Supplementary Table S7. Socioeconomic status differences in epigenetic-BMI.
	Texas Twins					FFCWS Age 9					FFCWS Age 15
	b	lower bound	upper bound	p-value		b	lower bound	upper bound	p-value		b	lower bound	upper bound	p-value
Socioeconomic status	-0.236	-0.34	-0.133	0		-0.174099	-0.218254	-0.129945	0		-0.185523	-0.228652	-0.142394	0
	b	lower bound	upper bound	p-value		b	lower bound	upper bound	p-value		b	lower bound	upper bound	p-value
Socioeconomic status	-0.107	-0.207	-0.006	0.037		-0.144251	-0.186597	-0.101904	0		-0.135544	-0.176465	-0.0946228	0
BMI	0.495	0.389	0.601	0		0.261032	0.224009	0.298055	0		0.307565	0.270578	0.344553	0
	b	lower bound	upper bound	p-value		b	lower bound	upper bound	p-value		b	lower bound	upper bound	p-value
Socioeconomic status	-0.128	-0.224	-0.032	0.009		-0.1519	-0.194821	-0.108979	0		-0.137909	-0.179663	-0.0961553	0
BMI	0.485	0.383	0.588	0		0.260363	0.222198	0.298527	0		0.305958	0.270952	0.346098	0
Pubertal development	-0.309	-2.998	2.38	0.822		0.0207182	-0.0399562	0.0813925	0.585		0.0081868	-0.047782	0.079738	0.802
Self-reported tobacco	0.037	-0.104	0.177	0.61		NA					0.03	-0.145831	0.217932	0.698
DNAm-smoke	-0.416	-0.57	-0.263	0		-0.0169498	-0.0777897	0.04389	0.019		-0.0443872	-0.102816	0.0140417	0.136
Mother smoke pregnancy	NA					-0.130545	-0.239793	-0.0212968	0.019		-0.089606	-0.19479	0.0155783	0.095

## Sheet: Table S8
Supplementary Table S8. Race/ethnic differences in epigenetic-BMI.
	Texas Twins					FFCWS Age 9					FFCWS Age 15
	b	lower bound	upper bound	p-value		b	lower bound	upper bound	p-value		b	lower bound	upper bound	p-value
White	ref.					ref.					ref.
Black	0.147	0.065	0.229	0		0.13158	0.017367	0.245793	0.024		0.185686	0.073028	0.298343	0.001
Latinx	0.162	0.06	0.264	0.002		0.331048	0.203945	0.458152	0		0.339812	0.214412	0.465211	0
Latinx-White	0.083	-0.042	0.209	0.194		NA					NA
Asian	0.016	-0.082	0.114	0.75		-0.233108	-0.517485	0.0512695	0.108		-0.199669	-0.478202	0.0788646	0.16
Multiracial	NA					0.193808	-0.0085867	0.396202	0.061		0.214049	0.014925	0.413172	0.035
	b	lower bound	upper bound	p-value		b	lower bound	upper bound	p-value		b	lower bound	upper bound	p-value
White	ref.					ref.					ref.
Black	0.06	-0.037	0.157	0.224		-0.0049587	-0.126428	0.116511	0.936		0.0475104	-0.071229	0.16625	0.433
Latinx	0.059	-0.061	0.179	0.333		0.198622	0.06482	0.332424	0.004		0.204279	0.0739876	0.33457	0.002
Latinx-White	0.042	-0.095	0.178	0.548		NA					NA
Asian	0.023	-0.078	0.125	0.655		-0.209532	-0.492279	0.0732161	0.146		-0.184887	-0.460468	0.090694	0.188
Multiracial	NA					0.0873969	-0.118001	0.292794	0.404		0.129157	-0.0694157	0.32773	0.202
Socioeconomic status	-0.201	-0.326	-0.076	0.002		-0.156929	-0.204266	-0.109592	0		-0.161322	-0.208013	-0.114631	0
Pubertal development	0.811			0.546		-0.0355857	-0.12555	0.0543787	0.438		-0.0403546	-0.141002	0.0602929	0.431
Self-reported tobacco	0.005			0.968		NA					-0.149769	-0.462651	0.163113	0.348
DNAm-smoke	-0.409			0		0.0925615	0.0250771	0.160046	0.007		0.005425	-0.0612474	0.0720975	0.873
Mother smoke pregnancy	NA					-0.208498	-0.38223	-0.0347657	0.019		-0.0812876	-0.224918	0.062343	0.267

## Sheet: Table S9
Table S9. Cross-sectional association of epigenetic-BMI with BMI by race/ethnic subgroup.
	Texas Twins					FFCWS Age 9					FFCWS Age 15
	White
	b	lower bound	upper bound	p-value		b	lower bound	upper bound	p-value		b	lower bound	upper bound	p-value
Epigenetic-BMI	0.538	0.232	0.843	0.001		0.28466	0.173482	0.395838	0		0.40499	0.30547	0.504509	0
SES	-0.161	-0.269	-0.053	0.004		0.020572	-0.0673452	0.108489	0.646		-0.0434972	-0.128266	0.0412712	0.314
Pubertal development	-0.086	-0.244	0.073	0.289		-0.335875	-0.504973	-0.166777	0		-0.296836	-0.471375	-0.122297	0.001
Self-reported tobacco	-0.137	-0.389	0.115	0.287							-0.130458	-0.519932	0.259016	0.511
DNAm-smoke	0.234	-0.16	0.534	0.126		0.0646785	-0.096099	0.225456	0.43		0.129955	-0.0339565	0.293867	0.12
Mother-pregnancy	NA					0.176741	-0.0789049	0.432387	0.175		0.145584	-0.100994	0.392162	0.246
	Black
	b	lower bound	upper bound	p-value		b	lower bound	upper bound	p-value		b	lower bound	upper bound	p-value
Epigenetic-BMI	0.453	0.066	0.84	0.022		0.342467	0.271094	0.413839	0		0.377922	0.305748	0.450096	0
SES	-0.255	-0.473	-0.038	0.021		0.0860854	-0.015567	0.187738	0.097		0.0234951	-0.0790837	0.126074	0.653
Pubertal development	0.102	-0.212	0.415	0.525		-0.300852	-0.392049	-0.209656	0		-0.256119	-0.355774	-0.156464	0
Self-reported tobacco	0.726	0.239	1.213	0.003							0.0986729	-0.166836	0.484237	0.616
DNAm-smoke	-0.189	-0.648	0.271	0.421		0.0032428	-0.09229	0.0987755	0.947		-0.078213	-0.156359	0.0104099	0.084
Mother-pregnancy	NA					0.0282116	-0.153839	0.210262	0.761		0.018709	0.0438679	0.193776	0.834
	Latinx
	b	lower bound	upper bound	p-value		b	lower bound	upper bound	p-value		b	lower bound	upper bound	p-value
Epigenetic-BMI	0.624	0.178	1.071	0.006		0.371151	0.278564	0.463738	0		0.39131	0.302327	0.480292	0
SES	0.015	-0.207	0.236	0.898		-0.0729621	-0.184908	0.0389837	0.201		-0.0584769	-0.161205	0.0442512	0.264
Pubertal development	0.693	-3.142	4.528	0.723		-0.404918	-0.536441	-0.273394	0		-0.240744	-0.379739	-0.101748	0.001
Self-reported tobacco	NA										0.0368526	-0.314795	0.388501	0.837
DNAm-smoke	0.95	-2.701	4.601	0.61		0.209132	0.0566381	0.361627	0.007		-0.0485828	-0.190281	0.0931151	0.501
Mother-pregnancy	NA					0.178759	-0.109282	0.466801	0.223		0.10169	-0.17286	0.376239	0.467
	Latinx-White
	b	lower bound	upper bound	p-value		NA					NA
Epigenetic-BMI	0.578	0.39	0.767	0
SES	-0.151	-0.386	0.083	0.206
Pubertal development	-0.095	-0.272	0.082	0.293
Self-reported tobacco	NA
DNAm-smoke	0.276	0.082	0.47	0.005
Mother-pregnancy	NA
	Asian
	b	lower bound	upper bound	p-value		NA					NA
Epigenetic-BMI	0.99	-3.141	5.131	0.637
SES	0.214	-0.022	0.451	0.076
Pubertal development	-0.29	-4.68	4.1	0.897
Self-reported tobacco	0.246	-0.162	0.654	0.238
DNAm-smoke	0.04	-0.109	0.189	0.599
Mother-pregnancy	NA
	Multiracial
	NA					b	lower bound	upper bound	p-value		b	lower bound	upper bound	p-value
Epigenetic-BMI						0.300915	0.108522	0.493308	0.002		0.304597	0.114366	0.494827	0
SES						-0.0253479	-0.205123	0.218639	0.95		-0.0227112	-0.183454	0.138031	0.78
Pubertal development						-0.520599	-0.722257	-0.235164	0		-0.346915	-0.611796	-0.0820339	0.011
Self-reported tobacco											-0.203696	-0.823728	0.416337	0.516
DNAm-smoke						0.109717	-0.125218	0.344653	0.357		0.0228801	-0.249948	0.295708	0.868
Mother-pregnancy						-0.170609	-0.597054	0.255836	0.43		0.0585877	-0.348104	0.46528	0.776

[truncated: 2 more sheets: Table S10, Table S11]
